# Supplementary material for: What Do Public Health Graduates Do and Where Do They Go? An Analysis of Job Destinations and Mismatch in Australian Public Health Graduates
Source: Int J Environ Res Public Health. 2021 Jul 14;18(14):7504. doi: 10.3390/ijerph18147504 (PMC8304575; doi:10.3390/ijerph18147504)
Supplement: Supplementary file 1 [file ijerph-18-07504-s001.zip]

Archive with 4 entries (4 files):
- s1 - hhi.html
- s2 - ph_mismatch.html
- s3 - mismatch.html
- s4 - occ_ranks.html
